# Supplementary material for: Centrosome function is critical during terminal erythroid differentiation
Source: EMBO J. 2022 Jun 9;41(14):e108739. doi: 10.15252/embj.2021108739 (PMC9289712; doi:10.15252/embj.2021108739)
Supplement: Supplementary file 2 — Movie EV1 [file EMBJ-41-e108739-s002.zip]

Archive with 6 entries (5 files):
- Movie/
- __MACOSX/._Movie
- Movie/LegendMovie.docx
- __MACOSX/Movie/._LegendMovie.docx
- Movie/Video S1.mov
- __MACOSX/Movie/._Video S1.mov
